# Supplementary material for: Quality by Design Assisted Optimization and Risk Assessment of Black Cohosh Loaded Ethosomal Gel for Menopause: Investigating Different Formulation and Process Variables
Source: Pharmaceutics. 2023 Jan 31;15(2):465. doi: 10.3390/pharmaceutics15020465 (PMC9966456; doi:10.3390/pharmaceutics15020465)
Supplement: Supplementary file 1 [file pharmaceutics-15-00465-s001.zip]

Archive with 1 entries (1 files):
- pharmaceutics-2020900-supplementary.pdf
